# Supplementary material for: Texture analysis of apparent diffusion coefficient maps in predicting the clinical functional outcomes of acute ischemic stroke
Source: Front Neurol. 2023 May 11;14:1132318. doi: 10.3389/fneur.2023.1132318 (PMC10213640; doi:10.3389/fneur.2023.1132318)
Supplement: Supplementary file 2 [file Table_2.XLSX]

## Sheet: total_AIS_clinical
Clinical characteristics selection
Stroke volume
Sex
Age
TOAST
Drinking
Smoking
Hypertension
Diabetes Mellitus
Hyperlipidemia
Atrial fibrillation
NHISS score
Discharge statin
Discharge antiplatelet
Discharge anticoagulant
LDL-C

## Sheet: total_AIS_texture
Feature detail name	Abbreviation
image.textures.gray-level co-occurrence matrix.entropy	ITGLCME
image.textures.gray-level co-occurrence matrix.homogeneity	ITGLCMH
image.textures.gray-level run-length matrix.long run low gray-level emphasis	ITGLRLMLRLGE
image.textures.gray-level size zone matrix.zone percentage	ITGLSZMZP
image.textures.gray-level size zone matrix.large zone high gray-level emphasis	ITGLSZMLZHGE
image.textures.neighbourhood gray-tone difference matrix.coarseness	ITNGTDMCOAR
image.textures.neighbourhood gray-tone difference matrix.contrast	ITNGTDMCONT

## Sheet: total_AIS_combined
Features selection
Stroke volume
Sex
Age
TOAST
Drinking
Smoking
Hypertension
Diabetes Mellitus
Hyperlipidemia
Atrial fibrillation
NHISS score
Discharge statin
Discharge antiplatelet
Discharge anticoagulant
LDL-C
ITGLCME
ITGLCMH
ITGLRLMLRLGE
ITGLSZMZP
ITGLSZMLZHGE
ITNGTDMCOAR
ITNGTDMCONT

## Sheet: LAA_clinical
Clinical characteristics selection
Stroke volume
NIHSS score
Discharge statin
Discharge anticoagulant
LDL-C

## Sheet: LAA_texture
Feature detail name	Abbreviation
image.textures.gray-level co-occurrence matrix.energy	ITGLCME
image.textures.gray-level co-occurrence matrix.contrast	ITGLCMCONT
image.textures.gray-level co-occurrence matrix.entropy	ITGLCME
image.textures.gray-level co-occurrence matrix.sumaverage	ITGLCMSA
image.textures.gray-level co-occurrence matrix.variance	ITGLCMV
image.textures.gray-level run-length matrix.short run emphasis	ITGLRLMSRE
image.textures.gray-level run-length matrix.long run emphasis	ITGLRLMLRE
image.textures.gray-level run-length matrix.low gray-level run emphasis	ITGLRLMLGRE
image.textures.gray-level run-length matrix.high gray-level run emphasis	ITGLRLMHGRE
image.textures.gray-level run-length matrix.short run high gray-level emphasis	ITGLRLMSRHGE
image.textures.gray-level run-length matrix.long run low gray-level emphasis	ITGLRLMLRLGE
image.textures.gray-level run-length matrix.long run high gray-level emphasis	ITGLRLMLRHGE
image.textures.gray-level run-length matrix.gray-level variance	ITGLRLMGLV
image.textures.gray-level run-length matrix.run-length variance	ITGLRLMRLV
image.textures.gray-level size zone matrix.small zone emphasis	ITGLSZMSZE
image.textures.gray-level size zone matrix.gray-level nonuniformity	ITGLSZMGLN
image.textures.gray-level size zone matrix.zone percentage	ITGLSZMZP
image.textures.gray-level size zone matrix.small zone low gray-level emphasis	ITGLSZMSZLGE
image.textures.gray-level size zone matrix.small zone high gray-level emphasis	ITGLSZMSZHGE
image.textures.gray-level size zone matrix.small zone high gray-level emphasis	ITGLSZMLZLGE
image.textures.gray-level size zone matrix.large zone high gray-level emphasis	ITGLSZMLZHGE
image.textures.gray-level size zone matrix.zone-size variance	ITGLSZMZSV
image.textures.neighbourhood gray-tone difference matrix.coarseness	ITNGTDMCOAR
image.textures.neighbourhood gray-tone difference matrix.busyness	ITNGTDMB
image.textures.neighbourhood gray-tone difference matrix.complexity	ITNGTDMCOMP
image.textures.neighbourhood gray-tone difference matrix.strength	ITNGTDMS

## Sheet: LAA_combined
Features selection
Stroke volume
NIHSS score
Discharge statin
Discharge anticoagulant
LDL-C
ITGLCME
ITGLCMCONT
ITGLCME
ITGLCMSA
ITGLCMV
ITGLRLMSRE
ITGLRLMLRE
ITGLRLMLGRE
ITGLRLMHGRE
ITGLRLMSRHGE
ITGLRLMLRLGE
ITGLRLMLRHGE
ITGLRLMGLV
ITGLRLMRLV
ITGLSZMSZE
ITGLSZMGLN
ITGLSZMZP
ITGLSZMSZLGE
ITGLSZMSZHGE
ITGLSZMLZLGE
ITGLSZMLZHGE
ITGLSZMZSV
ITNGTDMCOAR
ITNGTDMB
ITNGTDMCOMP
ITNGTDMS

## Sheet: SAO_clinical
Clinical characteristics selection
Stroke volume
Sex
Age
Diabetes Mellitus
Atrial fibrillation
NIHSS score
Discharge anticoagulant
LDL-C

## Sheet: SAO_texture
Feature detail name	Abbreviation
image.textures.gray-level co-occurrence matrix.entropy	ITGLCME
image.textures.gray-level co-occurrence matrix.correlation	ITGLCMCORR
image.textures.gray-level run-length matrix.short run emphasis	ITGLRLMSRE
image.textures.gray-level run-length matrix.long run low gray-level emphasis	ITGLRLMLRLGE
image.textures.gray-level size zone matrix.zone-size nonuniformity	ITGLSZMZSN
image.textures.gray-level size zone matrix.zone percentage	ITGLSZMZP
image.textures.gray-level size zone matrix.small zone high gray-level emphasis	ITGLSZMLZLGE
image.textures.gray-level size zone matrix.large zone high gray-level emphasis	ITGLSZMLZHGE
image.textures.neighbourhood gray-tone difference matrix.coarseness	ITNGTDMCOAR
image.textures.neighbourhood gray-tone difference matrix.contrast	ITNGTDMCONT
image.textures.neighbourhood gray-tone difference matrix.complexity	ITNGTDMCOMP

## Sheet: SAO_combined
Features selection
Stroke volume
Sex
Age
Diabetes Mellitus
Atrial fibrillation
NIHSS score
Discharge anticoagulant
LDL-C
ITGLCME
ITGLCMCORR
ITGLRLMSRE
ITGLRLMLRLGE
ITGLSZMZSN
ITGLSZMZP
ITGLSZMLZLGE
ITGLSZMLZHGE
ITNGTDMCOAR
ITNGTDMCONT
ITNGTDMCOMP
